# Supplementary material for: Ergogenic Effect of BCAAs and L-Alanine Supplementation: Proof-of-Concept Study in a Murine Model of Physiological Exercise
Source: Nutrients. 2020 Jul 30;12(8):2295. doi: 10.3390/nu12082295 (PMC7468919; doi:10.3390/nu12082295)
Supplement: Supplementary file 1 [file nutrients-12-02295-s001.zip]

Archive with 1 entries (1 files):
- nutrients-861838-supplementary.pptx
